# Supplementary material for: Protein Hydrolysates from Salmon Heads and Cape Hake By-Products: Comparing Enzymatic Method with Subcritical Water Extraction on Bioactivity Properties
Source: Foods. 2024 Jul 30;13(15):2418. doi: 10.3390/foods13152418 (PMC11311982; doi:10.3390/foods13152418)
Supplement: Supplementary file 1 [file foods-13-02418-s001.zip]

Archive with 1 entries (1 files):
- foods-3123024-supplementary.pdf
